# Supplementary material for: Arteriovenous cerebral high-flow shunts: genetic analysis of patients from a pediatric tertiary care center
Source: Front Genet. 2025 Mar 28;16:1430657. doi: 10.3389/fgene.2025.1430657 (PMC12010119; doi:10.3389/fgene.2025.1430657)
Supplement: Supplementary file 1 [file Table1.xlsx]

## Sheet: Foglio1
Patient	Sex	Age (years)	NGS panel	MLPA	WES analsysis	Gene	Variant	Aminoacidic change	Inheritance	ACMG classification	Brain MRI	Neurological state	Other vascular anomalies	Other clinical features
1	M	11	yes	no	no	RASA1	c.656C>G	p.(Ser219*)	maternal	P	VGAM	POPC4	Diffuse cutaneous angiomas	no
2	F	6	yes	no	no	RASA1	c.1986_1989delAAAG	p.(Lys664AlafsTer13)	not maternal (sperm donation)	P	VGD-AVF	POPC3	Diffuse cutaneous angiomas	no
3	F	3	yes	no	no	EPHB4	c.2231G>A	p.(Arg744His)	paternal	LP	VGD-AVM	POPC1	no	no
4	M	11	yes	no	no	ACVRL1	c.773G>A	p.(Gly258Asp)	de novo	LP	VGAM	POPC1	no	Mild scoliosis, flat feet, sandal gap
5	M	12	no	no	yes (trio)	ANTXR2*	c. 1069del	p.(Ala357Profs*52)	de novo	P	VGAM	POPC1	no	no
6	F	14	no	no	yes (trio)	HABP2*	c.1100A>C	p.(Lys367Thr)	Compound heterozygous	VUS	VGAM	POPC1	no	insulin resistence
7	F	4	yes	no	yes (trio)	ELN*	c.1183C>A	p.(Pro395Thr)	paternal	VUS	VGAM	POPC1	nuchal angioma	no
8	F	8	no	no	yes (singleton)	EPOR*	c.1422_1430del	p.(Ala476_Gly478del)	unknown	VUS	VGAM	POPC1	no	no
9	F	11	no	no	yes (singleton)	RNF213*	c.13428G>A	p.(Ala4476=)	unknown, (biological parents not available)	VUS	VGAM	POPC1	no	no
10	M	17	no	no	yes (singleton)	EPHB4	c.3G>A	p.Met1?	unknown	LP	VGAM	POPC1	no	mild fine motor coordination deficit, attention deficit
11	M	11	no	no	yes (singleton)	EPHB4	c.874A>G	p.Ser292Gly	unknown	VUS	VGAM	POPC1	frequent epistaxis	no
Table 1. Clinical and genetic features of the VGAM/VGD cohort; in the “other clinical features” column, cardiologic anomalies secondary to the cerebral vascular anomaly are not reported; POPC score= Pediatric Overall Performance Category; CM= capillary malformation; NA= not available; n= number; VUS= variant of uncertain significance; P = pathogenic; LP= likely pathogenic; * genes with a role in …
